# Supplementary material for: Zeatin Regulates Somatic Embryogenesis in Liriodendron sino-americanum via CYCD3
Source: Plants (Basel). 2025 Sep 9;14(18):2823. doi: 10.3390/plants14182823 (PMC12473157; doi:10.3390/plants14182823)
Supplement: Supplementary file 1 [file plants-14-02823-s001.zip]

Archive with 1 entries (1 files):
- plants-3679908-supplementary.pdf
